# Supplementary material for: Geographical Distribution and Genetic Diversity of the Banana Fusarium Wilt Fungus in Laos and Vietnam
Source: J Fungi (Basel). 2022 Jan 2;8(1):46. doi: 10.3390/jof8010046 (PMC8781582; doi:10.3390/jof8010046)
Supplement: Supplementary file 1 [file jof-08-00046-s001.zip]

Archive with 1 entries (1 files):
- jof-1465898-supplementary.pdf
